# Supplementary material for: Effectiveness of Physical Rehabilitation Interventions on Walking Capacity and Wearable Sensor—Derived Performance After Stroke: A Systematic Review and Meta-Analysis of Randomized Controlled Trials
Source: Sensors (Basel). 2026 Jul 8;26(14):4332. doi: 10.3390/s26144332 (PMC13416881; doi:10.3390/s26144332)
Supplement: Supplementary file 1 [file sensors-26-04332-s001.zip]

Archive with 6 entries (6 files):
- Supplementary Table S1 - PRISMA Checklist.pdf
- Supplementary Table S2 - Search Strategies.pdf
- Supplementary Table S3 - Data Extraction Form.pdf
- Supplementary Table S4 - BCT coding.pdf
- Supplementary Table S5 - PEDro.pdf
- Supplementary Table S6- GRADE.pdf
